# Supplementary material for: Endothelial IRE1 signaling maintains blood–brain barrier integrity and limits neuroinflammation after traumatic brain injury
Source: Cell Death Dis. 2026 Feb 9;17(1):210. doi: 10.1038/s41419-026-08461-2 (PMC12921219; doi:10.1038/s41419-026-08461-2)
Supplement: Supplementary file 3 — Supplementary Table S2 [file 41419_2026_8461_MOESM3_ESM.xlsx]

## Sheet: DEGs
Upregulated DEGs_Ern1iΔEC vs Ern1flox/flox (Padj < 0.05, log2FC > 1)
Gene_Symbol	baseMean	log2FoldChange	pvalue	padj	Ctrl_1	Ctrl_2	Ctrl_3	EC_cKO_1	EC_cKO_2	EC_cKO_3
Ifi213	13.636609849656471	3.3981748898227218	3.9853483140401844e-05	0.0159694	0.9961666490627776	2.076224776690565	4.034084353683349	27.271606172867198	10.424319487514477	37.01725765812046
Gm44148	18.831595258333166	2.911326257270074	0.000104504	0.033819	0	7.266786718416977	6.051126530525024	24.54444555558048	16.678911180023164	58.448301565453356
Phf11b	25.915798926855164	2.9097113777940615	1.2044945186912814e-05	0.0060145	4.980833245313888	6.228674330071694	7.059647618945861	21.81728493829376	21.891070923780404	93.51728250472537
Gm4951	37.58758026255663	2.8546292050898305	6.470866664531602e-10	8.751038305445925e-07	6.973166543439444	9.343011495107541	11.09373197262921	79.08765790131488	77.13996420760714	41.88794945524157
Cxcl10	453.55018330555146	2.851905365168054	3.789159291741343e-11	6.472881217476251e-08	117.54766458940776	132.87838570819616	80.68168707366698	560.8860336219687	607.738	1221.5695027179752
Mndal	75.21306408720334	2.8256945281731745	2.4111777183254876e-19	1.956489880092259e-15	15.938666385004442	17.6479	22.18746394525842	117.26790654332896	128.21912969642807	150.0173073513303
Phf11d	44.589355269485935	2.6562520946516743	3.663322060798902e-08	3.83549819765645e-05	6.973166543439444	16.60979821352452	13.110774149470885	49.997944650256535	54.20646133507528	126.63798672514893
Ms4a4c	24.933298088721894	2.594427861262483	1.2446496370385602e-06	0.000897724	7.969333192502221	6.228674330071694	7.059647618945861	41.81646279839637	27.10323066753764	59.42243992487758
Fpr2	18.22769703775062	2.526748611650083	2.5566370767060776e-05	0.011064102613153222	5.976999894376666	4.15245	6.051126530525024	36.36214156382293	19.80620702627751	37.01725765812046
Usp18	131.24138868448944	2.374261038475058	0.000137004	0.0415583	26.8965	57.096181358990535	43.3664	116.35885300423338	151.15263256895992	392.5777588479617
Gm4841	24.895814222775467	2.3588937484481303	5.5280267124228796e-05	0.020400594169376854	5.976999894376666	9.343011495107541	9.076689795787535	57.27037296302112	52.12159743757239	15.58621375078756
Iigp1	252.39062914133098	2.329813758292191	2.87571316428937e-17	1.5556170362223346e-13	75.7087	70.5916	104.88619319576708	504.52471419804317	517.046	241.58631313720718
F10	42.965774563347665	2.2988382931733784	7.916384960217898e-09	9.516374320510826e-06	18.927166332192776	15.571685825179237	9.076689795787535	79.99671144041045	56.29132523257818	77.93106875393781
Irf7	222.02861010502605	2.2794474384863217	2.5063238732015348e-05	0.0109929	62.758498890954996	85.12521584431316	79.67316598524614	239.08108078213579	215.7834133915497	649.7502857359565
Ifi204	79.12846851471566	2.2762655637611346	1.0560719071897084e-07	9.52136830323788e-05	21.91566627938111	29.06714687366791	30.255632652625117	62.72469419759456	97.98860318263608	232.8190679023892
Ifi27l2a	35.43738649936897	2.2139324584487627	0.000144947	0.043160979025059706	3.9846665962511105	17.6479	16.136337414733397	35.45308802472736	31.272958462543432	108.1293578960887
Plac8	46.64415936493613	2.2108142992766266	3.408355197887661e-06	0.00208726	14.942499735941665	20.76224776690565	14.119295237891722	92.72346098774848	29.188094565040537	108.1293578960887
Hp	65.78788253310985	2.173437790680428	3.1964910628099605e-07	0.000253045	30.88116612094611	14.533573436833954	26.22154829894177	143.6304591771006	47.9519	131.50867852227006
Gbp2	485.12146124002606	2.147118493438565	1.1717604817470742e-21	2.111635603842868e-17	138.4671642197261	145.33573436833953	252.13027210520931	733.6062060501276	977.801	663.3882227678956
Ifi44	61.39329096272329	2.1158215048719575	4.7247942690368907e-11	7.667632379506517e-08	18.927166332192776	23.876584931941498	26.22154829894177	82.72387205769718	109.45535461890202	107.15521953666449
Ifit3b	252.4359796893058	2.0826008374734055	3.742477648324249e-19	2.4293919406332027e-15	84.6742	104.84935122287352	99.84358775366289	334.532	332.53579165171186	558.1812799500796
Slfn8	106.91341449888998	2.066137422907056	6.533235263800887e-16	2.3561024106353933e-12	40.84283261157388	34.257708815394324	48.40901224420019	146.3576197943873	185.55288687775771	186.0604266500265
Slfn4	243.1775008439422	2.021222298371992	1.8778245154121895e-14	5.0778868360845675e-11	106.58983144971721	85.12521584431316	96.81802448840038	514.5243031280945	229.3350287253185	426.67260142780947
Ifi209	46.16269767609052	2.010049111890288	1.0342266494982313e-05	0.00540077	6.973166543439444	30.105259262013192	18.15337959157507	67.26996189307242	53.16402938632383	101.31038938011915
Arg1	196.6650441315448	1.9937329447556278	1.6868491982787163e-12	3.220592025207782e-09	58.77383229470388	55.01995658229997	123.03957278734215	389.98396827200094	280.41419421413946	272.75874063878234
Cybb	122.28009317050984	1.9602424915283543	3.1287045416333826e-07	0.000253045	45.82366585688777	48.79128225222828	55.46865986314605	191.81029674916596	77.13996420760714	314.6466900940239
Ifit3	584.2694620899355	1.9056000807409759	1.1400721077581772e-16	4.625415050188394e-13	197.24099651442998	277.1760076881904	264.2325251662594	692.6987967908269	748.4661392035395	1325.8023071763669
Ifi47	61.014586653588864	1.8420853311538432	5.0780750749797346e-08	4.994517657836886e-05	36.85816601532277	21.80036015525093	21.178942856837583	117.26790654332896	81.30969200261292	87.67245234818003
Oasl2	348.5031591748206	1.8381397777616755	1.4084104891206702e-13	3.0475186163593063e-10	100.61283155534055	157.79308302848293	198.67865441890496	443.61812707863976	459.71248939938846	730.604
Trim30d	96.92969272207759	1.7993765463016553	7.157626509023129e-11	1.1062623028731605e-07	37.85433266438555	43.60072031050186	48.40901224420019	140.90329855981386	119.87967410641649	190.9311184471476
Oas1a	59.792750368007326	1.792567212217494	4.412461491492496e-05	0.017049436027306186	15.938666385004442	33.21959642704904	31.264153741045956	59.088480041212264	60.46105302758397	158.78455258614827
Mx2	55.128205069733276	1.761760127294499	4.620319145128602e-05	0.017642552763934005	26.8965	38.41015836877545	10.085210884208372	62.72469419759456	70.88537251509845	121.76729492802782
Saa3	65.84162306724699	1.7565828750296373	0.000128784	0.039808966305323344	28.888832822820554	26.990922096977343	34.289717006308464	41.81646279839637	75.05510031010424	188.00870336887496
Gm2004	42.089178278513174	1.7447040284149375	8.146568516766934e-05	0.027259090139041688	13.946333086878887	22.838472543596215	21.178942856837583	44.54362341568309	104.24319487514478	45.78450289293846
Zbp1	55.62565596287119	1.711399553022351	8.180741081114111e-06	0.00442537	22.911832928443886	24.914697320286777	30.255632652625117	63.63374773669013	61.503484976335415	130.53454016284581
Gbp5	271.0493708925645	1.6910233044866108	1.951784456828605e-21	2.111635603842868e-17	109.57833139690554	129.7640485431603	145.22703673260057	418.1646279839637	452.41546575812833	371.1467149406288
Isg15	145.91076722266854	1.6584936345731314	8.923682460100292e-11	1.3165270982157963e-07	71.72399873251999	59.1724	79.67316598524614	193.62840382735712	175.12856739024323	296.13806126496365
Trim30a	226.12792199389867	1.5702195490926558	4.26407512322603e-15	1.3839908627454724e-11	115.55533129128222	120.42103704805277	105.89471428418791	308.1691497533994	289.79608175290247	416.93121783356725
Cd52	102.60883953611847	1.5549432175060256	8.880886686060441e-05	0.029412952976475892	43.83133255876222	55.01995658229997	57.48570203998772	82.72387205769718	97.98860318263608	278.60357079532764
Gbp6	78.75851095101682	1.4672003481190585	3.513544113949037e-07	0.000271522	43.83133255876222	32.18148403870376	49.417533332621026	126.35844193428468	128.21912969642807	92.54314414530114
Lgals3	148.8766633754803	1.4533838498719902	8.936371606903173e-06	0.00475488	112.56683134409387	40.486383145466014	85.72429251577117	182.71976135821023	167.83154374898308	303.93116814035744
Ddx60	54.741167500620016	1.4475360364305938	4.752644828347519e-06	0.00275458	31.877332770008884	24.914697320286777	31.264153741045956	72.72428312764586	76.09753225885568	91.56900578587693
Bst2	187.00248905574213	1.4383213677264375	2.1413308095503645e-05	0.0097889	89.65499841564998	106.92557599956409	105.89471428418791	182.71976135821023	159.4920881589715	477.32779611786907
Syndig1l	136.03621672878802	1.4377394156445502	6.435930686238286e-06	0.00360157	66.7432	109.00180077625465	44.37492789051684	134.53992378614484	205.3590939040352	256.19838852857055
Ccl6	127.29301997448292	1.3948340074947554	4.0707561231059495e-07	0.000307266	61.76233224189222	45.67694508719243	102.86915101892541	189.08313613187926	193.89234246776928	170.47421289923895
H2-Q4	295.55578503787734	1.3911421244991897	5.3929881080376854e-14	1.2502872501612797e-10	158.39049720098166	147.4119591450301	183.5508380925924	367.2576297946116	402.3787322180588	514.3450537759895
Pirb	96.51191818232287	1.3542263028647992	5.035828062256151e-05	0.0190056	67.73933213626889	47.753169863882995	47.40049115577935	148.17572687257845	76.09753225885568	191.90525680657186
Ifit1	214.46310072982766	1.341822698064636	7.851500858720973e-06	0.00431926	98.62049825721499	188.93645467884141	76.64760271998364	236.35392016484906	274.15960252163075	412.06052603644616
Gbp3	447.43914487402344	1.336891702878024	2.0338456687031883e-14	5.0778868360845675e-11	253.02632886194553	201.39380333898478	306.59041087993455	559.9769800828732	681.7504944834468	681.8968515969558
Gm11131	96.37348951163148	1.3366981716761117	1.4473370960293519e-07	0.000123622	58.77383229470388	41.5245	63.536828570512746	131.81276316885814	150.11020062020847	132.48281688169428
Oas2	75.16165700313165	1.3260993738311577	0.000160048	0.046798983293717435	37.85433266438555	37.372045980430165	53.451617686304374	111.81358530875552	60.46105302758397	150.0173073513303
Slfn2	134.79605086217225	1.3208225434378238	1.5939092546678997e-06	0.00112464	77.70099862689666	80.97276629093203	72.61351836630028	167.2658511935855	135.5161533376882	274.7070173576308
Fgr	70.02938397135613	1.2803125871171777	4.282845169970936e-05	0.016748	36.85816601532277	38.41015836877545	47.40049115577935	110.90453176965994	67.7581	118.84487984975516
Ms4a6c	99.27390056459592	1.2698019819901156	1.1815052363078938e-05	0.00599189	40.84283261157388	58.13429374733582	75.63908163156279	114.54074592604223	128.21912969642807	178.26731977463274
Parp14	233.15348132844554	1.2407662221281142	1.1436754106762915e-12	2.3200170502700247e-09	126.51316443097276	145.33573436833953	144.21851564417972	318.16873868345067	302.30526513791983	362.3794697058108
Tap1	284.44331916914825	1.2367328357294092	4.3303779702650974e-12	7.808393210049681e-09	173.3329969369233	152.60252108675652	182.54231700417154	392.7111288892877	339.833	465.6381358047784
Rtp4	144.5566759282568	1.2331888314495867	2.215887994546135e-05	0.00998904	70.72783208345722	89.27766539769429	98.83506666524205	141.81235209890943	164.70424790272875	301.983
Ccr2	135.46693042313112	1.2175081737944076	4.7759648083833484e-08	4.844171555803073e-05	72.72016538158277	78.89654151424146	92.78394013471703	169.08395827177662	177.21343128774612	222.10354594872274
Tgfbi	439.441	1.1991597705417598	4.078793526678698e-06	0.00245158	181.30233012942554	264.719	353.9909020357139	489.98	467.0095130406486	879.647
Rpl17	926.3726858055031	1.1693896658945053	1.97789710175373e-09	2.5678642492648323e-06	505.0564910748283	664.3919285409808	541.5758244819896	1644.4778522238921	1296.785344246801	905.949
Irgm2	217.08444082596847	1.1679054527126869	4.537814869716234e-10	6.403645966364339e-07	114.55916464221943	145.33573436833953	141.19295237891723	280.89754358053216	341.91767919047487	278.60357079532764
Uba7	101.8033769198059	1.1478841443447485	3.154471389131435e-05	0.013126240753466538	55.78533234751555	74.74409196086033	59.5027	119.08601362152011	114.66751436265925	187.03456500945074
Ifitm3	794.8604915177158	1.1342974789342248	7.89399968769302e-08	7.535751407748599e-05	434.32865899137107	506.5988455124978	551.661	785.4222577785754	955.9100970050775	1535.2420544525748
Apobec1	102.75031220651036	1.1061465681448603	1.2822615222233291e-05	0.00630581	62.758498890954996	60.210518524026384	72.61351836630028	131.81276316885814	115.7099463114107	173.39662797751163
Nlrc5	107.31944390561237	1.1026192878930823	5.190599266057506e-06	0.00295564	63.75466554001777	58.13429374733582	82.69872925050866	161.81152995901206	146.98290477395415	130.53454016284581
Cd274	169.40168026382128	1.055309971641231	1.1094603465777667e-07	9.732366072668803e-05	115.55533129128222	101.73501405783767	112.95436190313377	259.0802586422384	229.3350287253185	197.75008696311718
Irgm1	663.8693852180176	1.0469757020538097	6.250391447706379e-15	1.8442632292564177e-11	429.3478257460572	389.2921456294809	480.05603808831853	847.2378984370744	967.3768484413436	869.9055549658308
Cyba	217.38064433956893	1.037846348713533	0.000153527	0.045300295673863844	119.53999788753332	146.37384675668483	161.36337414733396	233.62675954756233	200.14693416027797	443.23295353802126
Ccl9	137.04864869735235	1.0259007367752147	1.655435082047991e-06	0.0011432	82.68183187221055	88.23955300934901	99.84358775366289	162.72058349810763	180.34072713400047	208.46560891678362
Tor3a	236.57128023656122	1.0098115351106933	1.859597454168589e-05	0.00862242	167.35599704254665	143.25950959164896	160.35485305891314	257.26215156404726	246.01393990534166	445.1812302568697
Gbp7	300.9010020778644	1.008295477791685	4.6561631766483914e-09	5.812503393249109e-06	192.26016326911608	200.3556909506395	206.74682312627164	409.074	462.8397852456428	334.1294572825083
Igtp	400.7524705875265	1.44431	1.4303924233422422e-21	2.111635603842868e-17	200.2294964616183	226.30850065927157	219.85759727574253	651.7913875315261	575.4224357107992	530.9054058862013

## Sheet: Enrichment
GO Enrichement_Ern1iΔEC vs Ern1flox/flox
GroupID	Term	Description	LogP	Log(q-value)	Symbols	InTerm_InList
1_Summary	GO:0035456	response to interferon-beta	-32.5917	-28.3355	Gbp2,Irgm1,Ifi204,Ifi47,Ifit1,Ifit3,Igtp,Irgm2,Gbp3,Iigp1,Ifitm3,Bst2,Gbp6,Gm4841,Gbp7,Ifi209,Iigp1c,Oas1a,Ifi213,Mndal	20/-
2_Summary	GO:0009615	response to virus	-31.51	-27.5548	Apobec1,Gbp2,Irgm1,Cxcl10,Ifit1,Ifit3,Igtp,Mx2,Trim30a,Oasl2,Usp18,Irf7,Irgm2,Zbp1,Ifitm3,Rtp4,Bst2,Ifi27l2a,Ifi44,Trim30d,Gbp5,Gbp7,Ddx60,Oas2,Oas1a,Slfn8,Nlrc5,Ifit3b,Isg15	29/-
3_Summary	GO:0045088	regulation of innate immune response	-24.7107	-21.1535	Arg1,Cyba,Fgr,Fpr2,Gbp2,Irgm1,Ifi204,Igtp,Trim30a,Tap1,Usp18,Irf7,Irgm2,Gbp3,Zbp1,Cd274,Trim30d,Gbp5,Gbp7,Ddx60,Ifi209,Oas1a,Nlrc5,Parp14,Ifi213,Isg15,Mndal,Ccr2,Cxcl10,H2-Q4	30/-
4_Summary	GO:0042742	defense response to bacterium	-12.8389	-9.72885	Fgr,Fpr2,Gbp2,Hp,Irgm1,Igtp,Irgm2,Gbp3,Iigp1,Gbp6,Gbp5,Gbp7,Plac8,Oas2,Oas1a,Isg15,Arg1,Cyba,Cybb,Ifi204,Irf7,Ifitm3,Bst2,Cxcl10,Lgals3,Cd274,Ccr2,Usp18,Zbp1	29/-
5_Summary	GO:0050777	negative regulation of immune response	-12.2199	-9.13978	Arg1,Ccr2,Irgm1,Igtp,Lgals3,Tap1,Usp18,Irgm2,Cd274,Oas1a,Nlrc5,Parp14,Isg15,Irf7,Zbp1,Fgr,Trim30a,Bst2,Fpr2	19/-
6_Summary	GO:0050792	regulation of viral process	-11.373	-8.40349	Ifit1,Mx2,Trim30a,Oasl2,Ifitm3,Bst2,Trim30d,Gbp7,Oas2,Oas1a,Isg15,Irf7,Ccr2,Cxcl10,Pirb,Ccl6,Ccl9,Iigp1,H2-Q4,Tap1,Cybb,Rpl17	22/-
7_Summary	GO:0060330	regulation of response to type II interferon	-11.3349	-8.40349	Arg1,Irgm1,Igtp,Irgm2,Nlrc5,Parp14,Irf7,Zbp1,Cyba,Gbp2,Trim30a,Gbp5,Ddx60,Gbp7,Oas2,Oas1a,Isg15,Ifi47,Iigp1,Gm4841,Iigp1c,Cxcl10,Ifi44,Cd274,Bst2,Trim30d,Apobec1,Fpr2,Pirb,Rtp4,Lgals3,Ccr2	32/-
8_Summary	GO:0006954	inflammatory response	-7.69906	-5.0961	Ccr2,Cyba,Cybb,Fpr2,Hp,Irgm1,Cxcl10,Igtp,Saa3,Ccl6,Ccl9,Irgm2,Zbp1,Gbp5,Lgals3,Fgr,Arg1,Pirb,Cd274	19/-
9_Summary	GO:0035455	response to interferon-alpha	-7.09108	-4.53388	Ifi204,Ifit1,Ifitm3,Bst2,Oas1a	5/-
10_Summary	R-MMU-6798695	Neutrophil degranulation	-7.07237	-4.52378	Arg1,Cyba,Cybb,Fgr,Fpr2,H2-Q4,Hp,Ifi204,Pirb,Bst2,Plac8,Mndal	12/-
11_Summary	R-MMU-1169408	ISG15 antiviral mechanism	-5.70438	-3.31154	Mx2,Usp18,Uba7,Isg15,Ifi44,Nlrc5	6/-
12_Summary	WP1253	Type II interferon signaling IFNG	-5.40899	-3.05045	Cybb,Cxcl10,Tap1,Isg15,Ifi204,Irf7,Zbp1	7/-
13_Summary	GO:1903555	regulation of tumor necrosis factor superfamily cytokine production	-5.36498	-3.02263	Ccr2,Cyba,Cybb,Trim30a,Cd274,Oas2,Oas1a,Fgr,Irf7,Gbp5,Isg15,H2-Q4,Tap1,Uba7,Ifitm3	15/-
14_Summary	GO:0043903	regulation of biological process involved in symbiotic interaction	-5.06747	-2.76069	Arg1,Trim30a,Bst2,Trim30d,Ifitm3,Mx2,H2-Q4,Tap1	8/-
15_Summary	GO:0002704	negative regulation of leukocyte mediated immunity	-4.9774	-2.68972	Arg1,Ccr2,Tap1,Cd274,Bst2,Lgals3,Fgr,H2-Q4,Ddx60,Irgm1,Isg15,Irf7,Ifit3,Slfn2,Ifitm3,Ifit3b,Pirb	17/-
16_Summary	GO:0035634	response to stilbenoid	-4.09119	-1.95888	Ifit3,Saa3,Usp18	3/-
17_Summary	GO:0062208	positive regulation of pattern recognition receptor signaling pathway	-3.5664	-1.52508	Cyba,Gbp2,Gbp5,Ddx60,Lgals3,Isg15	6/-
